# Supplementary material for: Grafting of R4N+-Bearing Organosilane on Kaolinite, Montmorillonite, and Zeolite for Simultaneous Adsorption of Ammonium and Nitrate
Source: Int J Environ Res Public Health. 2022 Oct 1;19(19):12562. doi: 10.3390/ijerph191912562 (PMC9566248; doi:10.3390/ijerph191912562)
Supplement: Supplementary file 1 [file ijerph-19-12562-s001.zip]

Archive with 1 entries (1 files):
- ijerph-1954165-supplementary.pdf
